# Supplementary material for: Purpose in Life in Older Adults: A Systematic Review on Conceptualization, Measures, and Determinants
Source: Int J Environ Res Public Health. 2022 May 11;19(10):5860. doi: 10.3390/ijerph19105860 (PMC9141815; doi:10.3390/ijerph19105860)
Supplement: Supplementary file 1 [file ijerph-19-05860-s001.zip]

Archive with 1 entries (1 files):
- ijerph-1689861-supplementary.pdf
